# Supplementary material for: LncRNA GAS5 regulates redox balance and dysregulates the cell cycle and apoptosis in malignant melanoma cells
Source: J Cancer Res Clin Oncol. 2018 Dec 19;145(3):637–52. doi: 10.1007/s00432-018-2820-4 (PMC6394673; doi:10.1007/s00432-018-2820-4)
Supplement: Supplementary file 1 — Supplementary material 1 (XLS 32 KB) [file 432_2018_2820_MOESM1_ESM.xls]

## Sheet: gene_expression_cut_extract_ann
gene_id	gene_short_name	Description	locus	ZYC_1_FPKM	ZYC_1_count
ENSG00000000003	TSPAN6	tetraspanin 6 [Source:HGNC Symbol;Acc:HGNC:11858]	chrX:99883666-99891803	3.32422	8
ENSG00000000419	DPM1	dolichyl-phosphate mannosyltransferase polypeptide 1, catalytic subunit [Source:HGNC Symbol;Acc:HGNC:3005]	chr20:49505452-49575092	64.7197	62
ENSG00000183735	TBK1	TANK-binding kinase 1 [Source:HGNC Symbol;Acc:HGNC:11584]	chr12:64845659-64895888	16.7532	51
ENSG00000183741	CBX6	chromobox homolog 6 [Source:HGNC Symbol;Acc:HGNC:1556]	chr22:39257454-39268319	27.9066	160
ENSG00000183751	TBL3	transducin (beta)-like 3 [Source:HGNC Symbol;Acc:HGNC:11587]	chr16:2022037-2034193	12.7752	37
ENSG00000183762	KREMEN1	kringle containing transmembrane protein 1 [Source:HGNC Symbol;Acc:HGNC:17550]	chr22:29469065-29564321	3.39754	22
ENSG00000234535	RP11-37L2.1		chr13:33929342-34250905	13.6707	3
ENSG00000234545	FAM133B	family with sequence similarity 133, member B [Source:HGNC Symbol;Acc:HGNC:28629]	chr7:92190106-92219708	11.3494	15
ENSG00000234546	RP3-510D11.2		chr1:9228326-9262678	11.1231	1
ENSG00000234597	AC010096.1		chr2:19657980-19668722	0.55261	1
ENSG00000234602	MCIDAS	multiciliate differentiation and DNA synthesis associated cell cycle protein [Source:HGNC Symbol;Acc:HGNC:40050]	chr5:54515792-54523143	3.25728	6
ENSG00000234608	MAPKAPK5-AS1	MAPKAPK5 antisense RNA 1 [Source:HGNC Symbol;Acc:HGNC:24091]	chr12:112277570-112331220	23.4743	10.9998
ENSG00000234617	SNRK-AS1	SNRK antisense RNA 1 [Source:HGNC Symbol;Acc:HGNC:41269]	chr3:43328003-43393454	3.04105	2
ENSG00000234636	MED14OS	MED14 opposite strand [Source:HGNC Symbol;Acc:HGNC:40162]	chrX:40507557-40597950	2.3974	2.00001
ENSG00000234661	CHL1-AS1	CHL1 antisense RNA 1 [Source:HGNC Symbol;Acc:HGNC:40148]	chr3:237440-451090	1.1717	1
ENSG00000234665	RP11-262H14.3		chr9:66513487-66555928	1.3018	1.00001
ENSG00000234689	LINC00444	long intergenic non-protein coding RNA 444 [Source:HGNC Symbol;Acc:HGNC:42781]	chr13:48479463-48481492	22.3465	1
ENSG00000234694	RP1-92O14.3		chr1:43820354-43824329	1.81566	1
ENSG00000234710	AC060834.3		chr7:9776950-9809142	2.00356	1
ENSG00000234719	RP11-166B2.1	Putative NPIP-like protein LOC729978 [Source:UniProtKB/Swiss-Prot;Acc:A6NJ64]	chr16:12021229-12070491	3.47595	3
ENSG00000234741	GAS5	growth arrest-specific 5 (non-protein coding) [Source:HGNC Symbol;Acc:HGNC:16355]	chr1:173832385-173855774	2410.65	1068
ENSG00000234745	HLA-B	major histocompatibility complex, class I, B [Source:HGNC Symbol;Acc:HGNC:4932]	chr6:31321648-31324965	114.551	185
ENSG00000234767	LINC01052	long intergenic non-protein coding RNA 1052 [Source:HGNC Symbol;Acc:HGNC:49046]	chr13:66440305-66452351	2.83632	1
ENSG00000234769	WASH4P	WAS protein family homolog 4 pseudogene [Source:HGNC Symbol;Acc:HGNC:14126]	chr16:64042-69448	17.558	47
ENSG00000234771	SLC25A25-AS1	SLC25A25 antisense RNA 1 [Source:HGNC Symbol;Acc:HGNC:27844]	chr9:130873449-130881013	0.925401	4
ENSG00000234775	RP11-335O13.7		chr1:203059781-203136533	4.68382	1
ENSG00000234789	RP11-483H20.4		chr9:132399170-132404444	15.5599	5
ENSG00000234810	RP11-466L17.1		chr1:56046709-56200675	0.646948	3
ENSG00000234818	AC092687.5		chr2:10710891-10830101	16.0753	7
ENSG00000234828	RP11-526A4.1		chr4:150273168-150817385	2.322	1
ENSG00000234912	SNHG20	small nucleolar RNA host gene 20 [Source:HGNC Symbol;Acc:HGNC:33099]	chr17:75082797-75213179	182.364	180.569
ENSG00000234945	GTF3C2-AS1	GTF3C2 antisense RNA 1 [Source:HGNC Symbol;Acc:HGNC:40269]	chr2:27548715-27593353	21.7391	14
ENSG00000234961	RP11-124N14.3		chr10:17256237-17279592	166.993	101
ENSG00000234972	-	chr17:34580901-34808104	0.870589	2.00003
ENSG00000235016	SEMA3F-AS1	SEMA3F antisense RNA 1 [Source:HGNC Symbol;Acc:HGNC:40518]	chr3:50126340-50226508	2.6227	2.00006
ENSG00000235027	AC068580.6		chr11:1753639-1785222	3.21521	7
ENSG00000235034	C19orf81	chromosome 19 open reading frame 81 [Source:HGNC Symbol;Acc:HGNC:40041]	chr19:51125233-51222707	1.49325	1
ENSG00000235066	AC009303.1		chr2:118673053-118771709	1.49862	0.999994
ENSG00000235100	RP11-80H5.9		chr10:91426937-91459428	0.75993	1
ENSG00000235106	LINC00094	long intergenic non-protein coding RNA 94 [Source:HGNC Symbol;Acc:HGNC:24742]	chr9:136890560-136933657	25.5002	50
ENSG00000235159	RP6-109B7.4		chr22:46445357-46509808	1.25281	1
ENSG00000235162	C12orf75	chromosome 12 open reading frame 75 [Source:HGNC Symbol;Acc:HGNC:35164]	chr12:105724413-105789875	52.3833	28
ENSG00000235173	HGH1	HGH1 homolog [Source:HGNC Symbol;Acc:HGNC:24161]	chr8:145192671-145195746	2.50272	7
ENSG00000271335	RP11-324I22.4		chr10:35535952-35860852	5.66681	4
ENSG00000271359	-	chr4:90032650-90033519	3.44357	2
ENSG00000271360	RP11-138I18.1		chr10:11502508-11654226	1.15544	1
ENSG00000271380	RP11-307C12.12		chr1:154929501-154946871	4.18687	3
ENSG00000271420	RP5-1057J7.7		chr1:23704872-23705522	1.86029	1
ENSG00000271576	RP11-486G15.2		chr1:84542013-84543614	0.595285	1
ENSG00000271579	RP11-116D17.3		chr12:115737392-115738513	1.81274	2
ENSG00000271614	LINC00936	long intergenic non-protein coding RNA 936 [Source:HGNC Symbol;Acc:HGNC:27883]	chr12:89981827-90106367	0.485503	2.00001
ENSG00000271646	RP11-326I11.3		chr4:185395955-185398458	1.08565	3
ENSG00000271709	RP11-297J22.1		chr2:121493822-121750229	1.64685	1
